# Supplementary material for: Can squirrel monkeys learn an ABnA grammar? A re-evaluation of Ravignani et al. (2013)
Source: PeerJ. 2017 Sep 18;5:e3806. doi: 10.7717/peerj.3806 (PMC5607910; doi:10.7717/peerj.3806)
Supplement: Supplemental Information 2 [file peerj-05-3806-s002.csv]

Test	Subject	Sequence	Response
1	An	ABBBBA	0
1	An	ABBBB	0
1	An	ABB	1
1	An	ABA	0
1	An	BBBA	1
1	An	BBA	0
1	An	ABBBBBA	1
1	An	BBBBA	2
1	An	BA	0
1	An	ABBB	2
1	An	ABBBBA	0
1	An	ABBA	0
1	An	ABBBA	0
1	An	ABBBBBA	1
1	An	ABBBA	2
1	An	AB	0
1	Ch	ABBBBA	1
1	Ch	ABA	0
1	Ch	ABBBA	3
1	Ch	BA	2
1	Ch	ABBB	1
1	Ch	BBBA	2
1	Ch	ABBBBBA	1
1	Ch	ABBBBA	1
1	Ch	ABBBA	1
1	Ch	AB	0
1	Ch	ABB	1
1	Ch	ABBA	1
1	Ch	ABBBB	1
1	Ch	BBA	2
1	Ch	ABBBBBA	3
1	Ch	BBBBA	2
1	Co	ABBBB	2
1	Co	ABBBA	0
1	Co	ABBA	1
1	Co	ABBBBA	0
1	Co	ABA	0
1	Co	BBBA	1
1	Co	BA	3
1	Co	ABB	0
1	Co	BBA	0
1	Co	ABBBA	0
1	Co	ABBB	1
1	Co	ABBBBBA	1
1	Co	AB	0
1	Co	ABBBBBA	1
1	Co	ABBBBA	1
1	Co	BBBBA	1
1	Mo	BA	2
1	Mo	ABBBBBA	3
1	Mo	AB	1
1	Mo	ABBBA	2
1	Mo	ABB	2
1	Mo	ABBBBA	0
1	Mo	BBBBA	2
1	Mo	ABBBB	3
1	Mo	ABBBBBA	0
1	Mo	ABBBA	1
1	Mo	ABBB	1
1	Mo	ABA	4
1	Mo	ABBBBA	2
1	Mo	BBA	1
1	Mo	BBBA	1
1	Mo	ABBA	2
1	Pi	ABA	2
1	Pi	ABBBB	1
1	Pi	ABBBBA	1
1	Pi	BBBBA	0
1	Pi	ABBBBA	2
1	Pi	ABBBA	0
1	Pi	BA	2
1	Pi	ABB	1
1	Pi	ABBB	1
1	Pi	ABBBBBA	0
1	Pi	BBBA	1
1	Pi	BBA	2
1	Pi	ABBA	1
1	Pi	AB	1
1	Pi	ABBBA	0
1	Pi	ABBBBBA	0
1	Ti	ABBBB	1
1	Ti	BBBA	1
1	Ti	BA	1
1	Ti	ABB	1
1	Ti	BBA	0
1	Ti	ABBBBA	1
1	Ti	BBBBA	1
1	Ti	ABBBA	2
1	Ti	ABBBBBA	1
1	Ti	ABA	0
1	Ti	ABBA	2
1	Ti	ABBBBBA	0
1	Ti	ABBBA	0
1	Ti	AB	0
1	Ti	ABBBBA	1
1	Ti	ABBB	2
2	Ch	ABB	1
2	Ch	ABBBA	0
2	Ch	ABBB	0
2	Ch	ABBBA	3
2	Ch	ABBBB	0
2	Ch	BBBBA	1
2	Ch	ABBBBA	0
2	Ch	AB	0
2	Ch	BBA	1
2	Ch	ABBBBA	3
2	Ch	ABA	0
2	Ch	ABBBBBA	0
2	Ch	BA	0
2	Ch	ABBBBBA	1
2	Ch	ABBA	1
2	Ch	BBBA	1
2	Co	ABBB	1
2	Co	ABBBBBA	1
2	Co	ABB	2
2	Co	ABBBA	0
2	Co	BA	1
2	Co	ABBBA	1
2	Co	ABBBBBA	1
2	Co	BBBA	3
2	Co	ABA	1
2	Co	ABBBB	1
2	Co	BBA	1
2	Co	AB	2
2	Co	ABBA	1
2	Co	ABBBBA	1
2	Co	BBBBA	3
2	Co	ABBBBA	2
2	Mo	BBA	1
2	Mo	BBBBA	1
2	Mo	ABBBBBA	0
2	Mo	ABBBBA	0
2	Mo	ABBBA	1
2	Mo	BBBA	2
2	Mo	ABA	1
2	Mo	ABBBBA	1
2	Mo	ABBA	1
2	Mo	ABBBBBA	0
2	Mo	AB	0
2	Mo	ABBBA	2
2	Mo	ABBBB	0
2	Mo	ABB	1
2	Mo	ABBB	1
2	Mo	BA	3
2	Pi	ABBB	1
2	Pi	BA	1
2	Pi	ABBBBA	1
2	Pi	AB	1
2	Pi	ABB	0
2	Pi	BBA	1
2	Pi	BBBBA	1
2	Pi	ABBBA	1
2	Pi	ABBBA	0
2	Pi	ABBBBBA	2
2	Pi	ABBA	0
2	Pi	BBBA	1
2	Pi	ABBBB	1
2	Pi	ABA	0
2	Pi	ABBBBBA	0
2	Pi	ABBBBA	1
